# Supplementary material for: Paving the Way towards Sustainability of Polyurethanes: Synthesis and Properties of Terpene-Based Diisocyanate
Source: Molecules. 2023 Oct 17;28(20):7133. doi: 10.3390/molecules28207133 (PMC10609554; doi:10.3390/molecules28207133)
Supplement: Supplementary file 1 [file molecules-28-07133-s001.zip]

Archive with 1 entries (1 files):
- molecules-2658000-supplementary.docx
